# Supplementary material for: Polyploidy and the relationship between leaf structure and function: implications for correlated evolution of anatomy, morphology, and physiology in Brassica
Source: BMC Plant Biol. 2017 Jan 5;17:3. doi: 10.1186/s12870-016-0957-3 (PMC5217196; doi:10.1186/s12870-016-0957-3)
Supplement: Additional file 2: Tables S2. — Difference in trait ranges between parents and hybrids. (XLSX 52 kb) [file 12870_2016_957_MOESM2_ESM.xlsx]

## Sheet: Sheet1
Trait		Range difference?	Minimum value difference	Maximum value difference?
Lf3_wetMg		Hybrid larger	NA	Hybrid larger
Lf4_wetMg		Hybrid larger	NA	Hybrid larger
dry_shootsG		Hybrid larger	NA	Hybrid larger
Lf4_dryMg		Hybrid larger	NA	Hybrid larger
area_cm		Hybrid larger	Hybrid smaller	Hybrid larger
perimeter_cm		Hybrid larger	NA	Hybrid larger
dissection_index		Hybrid larger	Hybrid smaller	NA
SLA		Hybrid smaller	NA	Hybrid smaller
palisade_layers		NA	NA	NA
palisade_max_depth		Hybrid larger	NA	Hybrid larger
palisade_min_depth		Hybrid larger	Hybrid larger	Hybrid larger
palisade_area		Hybrid larger	NA	Hybrid larger
spongy_max_depth		Hybrid larger	Hybrid larger	Hybrid larger
spongy_min_depth		NA	Hybrid larger	Hybrid larger
spongy_area		Hybrid larger	Hybrid larger	Hybrid larger
adaxial_max		Hybrid smaller	Hybrid larger	NA
adaxial_min		NA	Hybrid larger	Hybrid larger
adaxial_area		Hybrid larger	Hybrid larger	Hybrid larger
abaxial_max		NA	NA	NA
abaxial_min		NA	NA	NA
abaxial_area		Hybrid larger	Hybrid smaller	Hybrid larger
palisade_spongy		Hybrid larger	Hybrid larger	Hybrid larger
Photo		NA	Hybrid larger	Hybrid larger
Cond		Hybrid larger	NA	Hybrid larger
WUE		Hybrid larger	NA	NA
Fo		NA	NA	NA
Fm		Hybrid larger	NA	Hybrid larger
Fs		Hybrid larger	NA	Hybrid larger
Fv		Hybrid larger	NA	Hybrid larger
FvFm		Hybrid smaller	NA	NA
* NA indicates no difference
